# Supplementary material for: Computational prediction of diagnosis and feature selection on mesothelioma patient health records
Source: PLoS One. 2019 Jan 10;14(1):e0208737. doi: 10.1371/journal.pone.0208737 (PMC6328132; doi:10.1371/journal.pone.0208737)
Supplement: S1 Table — Descriptive statistics with median and range for continuous factors and frequencies and percentages for categorical factors. (TEX) [file pone.0208737.s007.tex]

\begin{longtable}{ l c c c l  }

  \captionsetup{width=0.85\linewidth}
  \caption*{\textbf{S1 Table. Statistical analysis table summary}.
  Descriptive statistics with median and range for continuous factors and frequencies and percentages for categorical factors.}\\    %%%%<===

  \toprule

  &  & non-mesothelioma  & mesothelioma &  \\
  covariate & full sample &  patients & patients & p-value \\
  & (n=324) &  (n=228) & (n=96) & \\

  \midrule
  age &  &  &  & 0.03 \\
  $\; \; \;$ mean (sd) & 54.7 (11) & 55.6 (11.2) & 52.6 (10.3) &  \\
  $\; \; \;$ median (min, max) & 55 (19, 85) & 56 (19, 85) & 54 (21, 76) &  \\
  gender &  &  &  & 0.01 \\
  $\; \; \;$ 0: female & 134 (41) & 83 (36) & 51 (53) &  \\
  $\; \; \;$ 1: male & 190 (59) & 145 (64) & 45 (47) &  \\
  city &  &  &  & 0.17 \\
  $\; \; \;$ 0: city center & 100 (31) & 72 (32) & 28 (29) &  \\
  $\; \; \;$ 1: & 42 (13) & 35 (15) & 7 (7) &  \\
  $\; \; \;$ 2: & 51 (16) & 32 (14) & 19 (20) &  \\
  $\; \; \;$ 3: & 25 (8) & 13 (6) & 12 (12) &  \\
  $\; \; \;$ 4: & 24 (7) & 16 (7) & 8 (8) &  \\
  $\; \; \;$ 5: & 2 (1) & 2 (1) & 0 (0) &  \\
  $\; \; \;$ 6: & 66 (20) & 46 (20) & 20 (21) &  \\
  $\; \; \;$ 7: & 13 (4) & 11 (5) & 2 (2) &  \\
  $\; \; \;$ 8: max distance from the city & 1 (0) & 1 (0) & 0 (0) &  \\
  asbestos exposure &  &  &  & 0.21 \\
  $\; \; \;$ 0: unexposed & 44 (14) & 35 (15) & 9 (9) &  \\
  $\; \; \;$ 1: exposed & 280 (86) & 193 (85) & 87 (91) &  \\
  type of malignant mesothelioma &  &  &  & 0.01 \\
  $\; \; \;$ 0: initial phase & 310 (96) & 222 (97) & 88 (92) &  \\
  $\; \; \;$ 1: middle phase & 11 (3) & 6 (3) & 5 (5) &  \\
  $\; \; \;$ 2: advanced or final phase & 3 (1) & 0 (0) & 3 (3) &  \\
  duration of asbestos exposure &  &  &  & 0.08 \\
  $\; \; \;$ mean (sd) & 30.2 (16.4) & 29.1 (17) & 32.7 (14.8) &  \\
  $\; \; \;$ median (min, max) & 34 (0, 70) & 33.5 (0, 70) & 34 (0, 65) &  \\
  lung side &  &  &  & 0.001 \\
  $\; \; \;$ 0: left lung side & 100 (31) & 69 (30) & 31 (32) &  \\
  $\; \; \;$ 1: right lung side & 202 (62) & 153 (67) & 49 (51) &  \\
  $\; \; \;$ 2: both lung sides & 22 (7) & 6 (3) & 16 (17) &  \\
  cytology exam of pleural fluid &  &  &  & 0.68 \\
  $\; \; \;$ 0: negative & 233 (72) & 162 (71) & 71 (74) &  \\
  $\; \; \;$ 1: positive & 91 (28) & 66 (29) & 25 (26) &  \\
  duration of symptoms &  &  &  & 0.08 \\
  $\; \; \;$ mean (sd) & 5.4 (4.7) & 5.2 (4.8) & 6.2 (4.3) &  \\
  $\; \; \;$ median (min, max) & 5 (0.5, 52) & 4 (0.5, 52) & 6 (1, 24) &  \\
  dyspnoea &  &  &  & 0.64 \\
  $\; \; \;$ 0: absent & 59 (18) & 40 (18) & 19 (20) &  \\
  $\; \; \;$ 1: present & 265 (82) & 188 (82) & 77 (80) &  \\
  ache on chest &  &  &  & 0.36 \\
  $\; \; \;$ 0: absent & 103 (32) & 69 (30) & 34 (35) &  \\
  $\; \; \;$ 1: present & 221 (68) & 159 (70) & 62 (65) &  \\
  weakness &  &  &  & 0.32 \\
  $\; \; \;$ 0: absent & 126 (39) & 93 (41) & 33 (34) &  \\
  $\; \; \;$ 1: present & 198 (61) & 135 (59) & 63 (66) &  \\
  habit of cigarette &  &  &  & 0.34 \\
  $\; \; \;$ 0: non-smoker & 183 (56) & 126 (55) & 57 (59) &  \\
  $\; \; \;$ 1: rare smoker & 37 (11) & 27 (12) & 10 (10) &  \\
  $\; \; \;$ 2: regular smoker & 54 (17) & 35 (15) & 19 (20) &  \\
  $\; \; \;$ 3: frequent smoker & 50 (15) & 40 (18) & 10 (10) &  \\
  performance status &  &  &  & 0.54 \\
  $\; \; \;$ 0: non-mesothelioma & 155 (48) & 112 (49) & 43 (45) &  \\
  $\; \; \;$ 1: mesothelioma & 169 (52) & 116 (51) & 53 (55) &  \\
  pleural fluid WBC count &  &  &  & 0.53 \\
  $\; \; \;$ mean (sd) & 9460 (3450.7) & 9540 (3423.1) & 9270 (3526.8) &  \\
  $\; \; \;$ median (min, max) & 8760 (742, 21500) & 8780 (1700, 20000) & 8280 (742, 21500) &  \\
  white blood cells (WBC)  &  &  &  & 0.48 \\
  $\; \; \;$ mean (sd) & 9.6 (3.3) & 9.6 (3.5) & 9.3 (3) &  \\
  $\; \; \;$ median (min, max) & 9 (4, 22) & 9 (4, 22) & 9 (5, 22) &  \\
  hemoglobin normality test &  &  &  & 0.62 \\
  $\; \; \;$ 0: negative & 187 (58) & 134 (59) & 53 (55) &  \\
  $\; \; \;$ 1: positive & 137 (42) & 94 (41) & 43 (45) &  \\

  platelet count (PLT)  &  &  &  & 0.13 \\
  $\; \; \;$ mean (sd) & 370 (227.6) & 382 (245.8) & 340 (174.3) &  \\
  $\; \; \;$ median (min, max) & 345 (111, 3340) & 355 (111, 3340) & 323
                                                                     (122, 792) & \\
  sedimentation &  &  &  & 0.70 \\
  $\; \; \;$ mean (sd) & 70.7 (21.7) & 70.4 (21.5) & 71.4 (22.4) &  \\
  $\; \; \;$ median (min, max) & 68 (7, 129) & 68.5 (7, 122) & 67 (16, 129) &  \\
  lactate dehydrogenase test &  &  &  & 0.83 \\
  $\; \; \;$ mean (sd) & 309 (185.1) & 310 (187) & 306 (181.5) &  \\
  $\; \; \;$ median (min, max) & 234 (55, 1130) & 246 (55, 1130) & 206 (101, 698)
                                        &
  \\
  alkaline phosphatase (ALP)  &  &  &  & 0.61 \\
  $\; \; \;$ mean (sd) & 66.2 (35.1) & 66.8 (38.9) & 64.6 (23.9) &  \\
  $\; \; \;$ median (min, max) & 62 (41, 489) & 62 (41, 489) & 61.5 (45, 185) &
  \\
  total protein &  &  &  & 0.61 \\
  $\; \; \;$ mean (sd) & 6.6 (0.8) & 6.6 (0.8) & 6.6 (0.8) &  \\
  $\; \; \;$ median (min, max) & 6.6 (3.1, 8.5) & 6.5 (3.1, 8.5) & 6.7 (4.2, 8.2)
                                        &
  \\
  albumin &  &  &  & 0.43 \\
  $\; \; \;$ mean (sd) & 3.3 (0.6) & 3.3 (0.7) & 3.3 (0.6) &  \\
  $\; \; \;$ median (min, max) & 3.4 (1.5, 6.9) & 3.4 (1.5, 6.9) & 3.5 (1.5, 5) &
  \\
  glucose &  &  &  & 0.80 \\
  $\; \; \;$ mean (sd) & 112 (38.5) & 112 (40.4) & 113 (33.5) &  \\
  $\; \; \;$ median (min, max) & 104 (60, 421) & 102 (60, 421) & 105 (66, 327) &
  \\
  pleural lactic dehydrogenise &  &  &  & 0.45 \\
  $\; \; \;$ mean (sd) & 518 (536.3) & 533 (597.3) & 484 (351.4) &  \\
  $\; \; \;$ median (min, max) & 510 (110, 7540) & 510 (117, 7540) & 506
                                                                     (110,3000)
                                        &
  \\
  pleural protein &  &  &  & 0.21 \\
  $\; \; \;$ mean (sd) & 3.9 (1.6) & 4 (1.6) & 3.8 (1.6) &  \\
  $\; \; \;$ median (min, max) & 4.2 (0,6.7) & 4.2 (0,6.7) & 4.1 (0,6.7) &  \\
  pleural albumin &  &  &  & 0.23 \\
  $\; \; \;$ mean (sd) & 2.1 (0.9) & 2.1 (0.9) & 2 (0.9) &  \\
  $\; \; \;$ median (min, max) & 2.2 (0,4.4) & 2.2 (0,4.4) & 2.1 (0,3.6) &  \\
  pleural fluid glucose &  &  &  & 0.63 \\
  $\; \; \;$ mean (sd) & 48.4 (27.2) & 48.9 (26.7) & 47.3 (28.6) &  \\
  $\; \; \;$ median (min, max) & 38 (2,151) & 38.5 (5,151) & 36 (2,118) &  \\
  dead or not &  &  &  & 0.60 \\
  $\; \; \;$ 0: alive & 18 (6) & 14 (6) & 4 (4) &  \\
  $\; \; \;$ 1: dead & 306 (94) & 214 (94) & 92 (96) &  \\
  pleural effusion &  &  &  & 0.59 \\
  $\; \; \;$ 0: negative & 42 (13) & 28 (12) & 14 (15) &  \\
  $\; \; \;$ 1: positive & 282 (87) & 200 (88) & 82 (85) &  \\
  pleural thickness on tomography &  &  &  & 0.90 \\
  $\; \; \;$ 0: negative  & 131 (40) & 93 (41) & 38 (40) &  \\
  $\; \; \;$ 1: positive & 193 (60) & 135 (59) & 58 (60) &  \\
  pleural acidity  &  &  &  & 0.47 \\
  $\; \; \;$ 0: negative & 155 (48) & 106 (46) & 49 (51) &  \\
  $\; \; \;$ 1: positive  & 169 (52) & 122 (54) & 47 (49) &  \\
  C-reactive protein (CRP) &  &  &  & 0.06 \\
  $\; \; \;$ mean (sd) & 64.2 (22.7) & 62.6 (23.3) & 67.9 (20.8) &  \\
  $\; \; \;$ median (min, max) & 68 (11,103) & 67 (11,103) & 77 (23,103) &  \\

  \bottomrule

  \label{tab:STAT-ANALYSIS}
\end{longtable}
