# Supplementary material for: Computational prediction of diagnosis and feature selection on mesothelioma patient health records
Source: PLoS One. 2019 Jan 10;14(1):e0208737. doi: 10.1371/journal.pone.0208737 (PMC6328132; doi:10.1371/journal.pone.0208737)
Supplement: S2 Table — We provide descriptive statistics with median and range for continuous factors and frequencies and percentages for categorical factors. NA (not available): not estimable value. reference: reference value used for computing the odd ratios (OR). p-value: statistical p-value for each feature value, computed in relation to the reference value. global p-value: statistical p-value that tests the hypothesis of all the feature values together. (TEX) [file pone.0208737.s008.tex]

\begin{longtable}{ l c c l  } 
 \captionsetup{width=0.85\linewidth}
  \caption*{\textbf{S2 Table. Univariate logistic regression table}.
  We provide descriptive statistics with median and range for continuous factors and frequencies and percentages for categorical factors.
  NA (not available): not estimable value.
  reference: reference value used for computing the odd ratios (OR).
  p-value: statistical p-value for each feature value, computed in relation to the reference value.
  global p-value: statistical p-value that tests the hypothesis of all the feature values together.} \\

  \toprule
  covariate &  odds ratios & p-value & global \\
            &  (95\% confidence intervals) & &  p-value \\
  \midrule

  age & 0.98 (0.95, 1) &  & 0.03 \\
  gender &  &  & 0.01 \\
  $\; \; \;$ 0: female & reference &  &  \\
  $\; \; \;$ 1: male & 0.51 (0.31, 0.82) &  &  \\
  city &  &  & 0.28 \\
  $\; \; \;$ 0: city center & reference &  &  \\
  $\; \; \;$ 1 & 0.51 (0.2, 1.29) & 0.16 &  \\
  $\; \; \;$ 2 & 1.53 (0.75, 3.12) & 0.25 &  \\
  $\; \; \;$ 3 & 2.37 (0.97, 5.83) & 0.06 &  \\
  $\; \; \;$ 4 & 1.29 (0.5, 3.34) & 0.61 &  \\
  $\; \; \;$ 5 & NA (NA) & NA &  \\
  $\; \; \;$ 6 & 1.12 (0.56, 2.21) & 0.75 &  \\
  $\; \; \;$ 7 & 0.47 (0.1, 2.24) & 0.34 &  \\
  $\; \; \;$ 8: maximum distance from the city & NA (NA) & NA &  \\
  asbestos exposure &  &  & 0.16 \\
  $\; \; \;$ 0: unexposed & reference &  &  \\
  $\; \; \;$ 1: exposed & 1.75 (0.81, 3.81) &  &  \\
  type of malignant mesothelioma &  &  & 0.49 \\
  $\; \; \;$ 0: initial phase & reference &  &  \\
  $\; \; \;$ 1: middle phase & 2.1 (0.63, 7.07) & 0.23 &  \\
  $\; \; \;$ 2: advanced or final phase & NA (NA) & NA &  \\
  duration of asbestos exposure & 1.01 (1, 1.03) &  & 0.08 \\
  lung side &  &  & 0.001 \\
  $\; \; \;$ 0: left lung side & reference &  &  \\
  $\; \; \;$ 1: right lung side & 0.71 (0.42, 1.21) & 0.21 &  \\
  $\; \; \;$ 2: both lung sides & 5.94 (2.12, 16.62) & 0.001 &  \\
  cytology exam of pleural fluid &  &  & 0.60 \\
  $\; \; \;$ 0: negative & reference &  &  \\
  $\; \; \;$ 1: positive & 0.86 (0.5, 1.48) &  &  \\
  duration of symptoms & 1.04 (0.99, 1.1) &  & 0.01 \\
  dyspnoea &  &  & 0.63 \\
  $\; \; \;$ 0: absent & reference &  &  \\
  $\; \; \;$ 1: present & 0.86 (0.47, 1.58) &  &  \\
  ache on chest &  &  & 0.36 \\
  $\; \; \;$ 0: absent & reference &  &  \\
  $\; \; \;$ 1: present & 0.79 (0.48, 1.31) &  &  \\
  weakness &  &  & 0.28 \\
  $\; \; \;$ 0: absent & reference &  &  \\
  $\; \; \;$ 1: present & 1.32 (0.8, 2.16) &  &  \\
  habit of cigarette &  &  & 0.35 \\
  $\; \; \;$ 0: non-smoker & reference &  &  \\
  $\; \; \;$ 1: rare smoker & 0.82 (0.37, 1.8) & 0.62 &  \\
  $\; \; \;$ 2: regular smoker & 1.2 (0.63, 2.28) & 0.58 &  \\
  $\; \; \;$ 3: frequent smoker & 0.55 (0.26, 1.18) & 0.13 &  \\
  performance status &  &  & 0.48 \\
  $\; \; \;$ 0: non-mesothelioma & reference &  &  \\
  $\; \; \;$ 1: mesothelioma & 1.19 (0.74, 1.92) &  &  \\
  pleural fluid WBC count & 1 (1, 1) &  & 0.53 \\
  white blood cells (WBC)  & 0.97 (0.91, 1.05) &  & 0.48 \\
  hemoglobin normality &  &  & 0.55 \\
  $\; \; \;$ 0: negative & reference &  &  \\
  $\; \; \;$ 1: positive & 1.16 (0.71, 1.87) &  &  \\
  platelet count (PLT) & 1 (1, 1) &  & 0.11 \\
  sedimentation & 1 (0.99, 1.01) &  & 0.70 \\
  lactate dehydrogenase test & 1 (1, 1) &  & 0.83 \\
  alkaline phosphatase (ALP) & 1 (0.99, 1.01) &  & 0.61 \\
  total protein & 1.08 (0.81, 1.44) &  & 0.61 \\
  albumin & 1.16 (0.8, 1.7) &  & 0.43 \\
  glucose & 1 (0.99, 1.01) &  & 0.80 \\
  pleural lactic dehydrogenise & 1 (1, 1) &  & 0.46 \\
  pleural protein & 0.91 (0.79, 1.06) &  & 0.21 \\
  pleural albumin & 0.85 (0.66, 1.11) &  & 0.23 \\
  pleural fluid glucose & 1 (0.99, 1.01) &  & 0.63 \\
  dead or not &  &  & 0.48 \\
  $\; \; \;$ 0: alive & reference &  &  \\
  $\; \; \;$ 1: dead & 1.5 (0.48, 4.69) &  &  \\
  pleural effusion &  &  & 0.57 \\
  $\; \; \;$ 0: negative & reference &  &  \\
  $\; \; \;$ 1: positive & 0.82 (0.41, 1.64) &  &  \\
  pleural thickness on tomography &  &  & 0.84 \\
  $\; \; \;$ 0: negative & reference &  &  \\
  $\; \; \;$ 1: positive & 1.05 (0.65, 1.71) &  &  \\
  pleural acidity &  &  & 0.45 \\
  $\; \; \;$ 0: negative & reference &  &  \\
  $\; \; \;$ 1: positive & 0.83 (0.52, 1.34) &  &  \\
  C--reactive protein (CRP) & 1.01 (1, 1.02) &  & 0.06 \\


  \bottomrule
  % \end{tabularx}
 
  \label{tab:STAT-UNIVARIATE}
\end{longtable}
