# Supplementary material for: Computational prediction of diagnosis and feature selection on mesothelioma patient health records
Source: PLoS One. 2019 Jan 10;14(1):e0208737. doi: 10.1371/journal.pone.0208737 (PMC6328132; doi:10.1371/journal.pone.0208737)
Supplement: S3 Table — (TEX) [file pone.0208737.s009.tex]

\begin{table}[!bht]
    \captionsetup{width=0.85\linewidth}
    \caption*{\textbf{S3 Table. Results of the computational predictions of patient diagnosis, including the ``diagnosis method'' feature in the dataset}.}
  \begin{center}
    \begin{tabularx}{\textwidth}{ l c c }
      \toprule
      $\;\;\;\;\;\;\;\;\;$ method & \textbf{MCC} & accuracy \\
      \midrule
      Random forest & \textbf{+1.00} & 1.00 \\  
      Perceptron & \textbf{+0.97} & 0.98 \\
      Probabilistic neural network (this study) & \textbf{+0.82} & 0.93 \\
	  Probabilistic neural network (Er et al.~\cite{PNN}) &  & 0.96 \\
      \bottomrule
    \end{tabularx}
    \label{tab:PREDICTIONS-DIAGNOSIS-METHOD}
  \end{center}
\end{table}
