# Supplementary material for: Computational prediction of diagnosis and feature selection on mesothelioma patient health records
Source: PLoS One. 2019 Jan 10;14(1):e0208737. doi: 10.1371/journal.pone.0208737 (PMC6328132; doi:10.1371/journal.pone.0208737)
Supplement: S4 Table — The scores are the medians of the the results of ten separate program executions. We applied one rule only to the selected features “lung side” and “platelet count (PLT)”. Dataset imbalance: 29.63% positive data instances (mesothelioma), and 70.37% negative data instances (non-mesothelioma). (TEX) [file pone.0208737.s010.tex]

\begin{table}[!bht]
    \captionsetup{width=0.85\linewidth}
    \caption*{\textbf{S4 Table. Results of the computational predictions of patient diagnosis, regarding one rule applied to the two top selected features}.
      The scores are the medians of the  the results of ten \blackD separate program executions.
      We applied one rule only to the selected features ``lung side'' and ``platelet count (PLT)''.
      Dataset imbalance: 29.63\% positive data instances (mesothelioma), and 70.37\% negative data instances (non-mesothelioma).\blackC    }
  \begin{center}
    \begin{tabularx}{\textwidth}{ l c c c c c}
      \toprule
      $\;\;\;\;\;\;\;\;\;$  method &   \textbf{MCC} &   accuracy &    $F_{1}$ score &    sensitivity &    specificity \\
      \midrule
     One rule (applied only to & \multirow{2}{*}{   \textbf{+0.27}}  &     \multirow{2}{*}{0.73} & \multirow{2}{*}{   0.29} &   \multirow{2}{*}{0.18} &     \multirow{2}{*}{0.98} \\
  		    lung side \& platelet count) \\
      \bottomrule
    \end{tabularx}
    \label{tab:PREDICTIONS-ONE-RULE-TWO-FEATURES}
  \end{center}
\end{table}
